# Supplementary material for: In Silico Genome-Wide Profiling of Conserved miRNAs in AAA, AAB, and ABB Groups of Musa spp.: Unveiling MicroRNA-Mediated Drought Response
Source: Int J Mol Sci. 2025 Jul 2;26(13):6385. doi: 10.3390/ijms26136385 (PMC12250125; doi:10.3390/ijms26136385)
Supplement: Supplementary file 1 [file ijms-26-06385-s001.zip]

Archive with 4 entries (4 files):
- Figure S1_moisture content.pdf
- Table S1_Details of sequence analysis.xlsx
- Table S2_ List of target genes.pdf
- Table S3_List of primers.pdf
