# Supplementary material for: In Silico Genome-Wide Profiling of Conserved miRNAs in AAA, AAB, and ABB Groups of Musa spp.: Unveiling MicroRNA-Mediated Drought Response
Source: Int J Mol Sci. 2025 Jul 2;26(13):6385. doi: 10.3390/ijms26136385 (PMC12250125; doi:10.3390/ijms26136385)
Supplement: Supplementary file 1 [file ijms-26-06385-s001.zip › Table S1_Details of sequence analysis.xlsx]

## Sheet: Details of CD-HIT analysis
Table S1: Details of CD-HIT analysis
qaccver	saccver	pident	length	mismatch	gapopen	qstart	qend	sstart	send	evalue	bitscore	sseq	Start	End
FL667760.1	tae-miR1134	100	23	0	0	88	110	1	23	3.71e-07	46.1	CAACAACAACAAGAAGAAGAAGA
ENA|GABH01003452|GABH01003452.1	gma-miR156f	100	22	0	0	810	831	22	1	3.23e-06	44.1	TGTGCTCTCTCTCTTCTGTCAA	730	911
ENA|GABH01003537|GABH01003537.1	mtr-miR2673a	100	22	0	0	1410	1431	22	1	5.77e-06	44.1	GTGGAAGAGGAAGAGGAAGAGG	1330	1511
ENA|GABH01010357|GABH01010357.1	tae-miR1134	100	22	0	0	738	759	23	2	2.8e-06	44.1	TCTTCTTCTTCTTGTTGTTGTT	658	839
ENA|GABH01012340|GABH01012340.1	ctr-miR166	100	22	0	0	523	544	1	22	8.95e-06	44.1	TCGGACCAGGCTTCATTCCCCC	443	624
ENA|GABH01014951|GABH01014951.1	osa-miR5523	100	22	0	0	3470	3491	1	22	1.57e-05	44.1	TGAGGAGGAACATATTTACTAG	3390	3571
ENA|GABH01015288|GABH01015288.1	cme-miR156j	100	22	0	0	145	166	1	22	1.07e-05	44.1	GTTGACAGAAGAGAGTGAGCAC	65	246
ENA|GABH01016158|GABH01016158.1	gma-miR393h	100	22	0	0	693	714	22	1	1.94e-06	44.1	GATCAATGCGATCCCTTTGGAA	613	794
ENA|GABH01016158|GABH01016158.1	osa-miR393b-5p	100	22	0	0	692	713	22	1	1.94e-06	44.1	AGATCAATGCGATCCCTTTGGA	612	793
ENA|GABH01018220|GABH01018220.1	ath-miR167d	100	22	0	0	1105	1126	1	22	4.95e-06	44.1	TGAAGCTGCCAGCATGATCTGG	1025	1206
ENA|GABH01027440|GABH01027440.1	cme-miR156j	100	22	0	0	204	225	22	1	3.82e-06	44.1	GTGCTCACTCTCTTCTGTCAAC	124	305
ENA|GABH01033814|GABH01033814.1	osa-miR5538	100	22	0	0	1636	1657	22	1	1.33e-05	44.1	GCAGCAAGTGATTGAGTTCAGT	1556	1737
JK538379.1	stu-miR156d-3p	100	22	0	0	73	94	1	22	6.07e-07	44.1	GCTCTCTATGCTTCTGTCATCA	-7	174
DN240145.1	gma-miR4995	100	21	0	0	91	111	1	21	4.63e-06	42.1	AGGCAGTGGCTTGGTTAAGGG	11	191
ENA|GABH01000028|GABH01000028.1	cre-miR1171	100	21	0	0	84	104	22	2	2.74e-05	42.1	CACTCCACTCCACTCCACTCC	4	184
ENA|GABH01000646|GABH01000646.1	ath-miR398a-3p	100	21	0	0	1201	1221	21	1	1.51e-05	42.1	AAGGGGTGACCTGAGAACACA	1121	1301
ENA|GABH01000842|GABH01000842.1	mtr-miR172a	100	21	0	0	996	1016	21	1	1.92e-05	42.1	CTGCAGCATCATCAGGATTCT	916	1096
ENA|GABH01000953|GABH01000953.1	mtr-miR172a	100	21	0	0	576	596	1	21	7.26e-06	42.1	AGAATCCTGATGATGCTGCAG	496	676
ENA|GABH01001145|GABH01001145.1	osa-miR396g	100	21	0	0	20	40	1	21	2.78e-06	42.1	TCCACAGGCTTTCTTGAACGG	-60	120
ENA|GABH01001560|GABH01001560.1	osa-miR395o	100	21	0	0	1306	1326	1	21	1.96e-05	42.1	ATGAAGTGTTTGGAGGAACTC	1226	1406
ENA|GABH01002743|GABH01002743.1	bna-miR171g	100	21	0	0	1335	1355	1	21	2.83e-05	42.1	TGATTGAGCCGCGCCAATATC	1255	1435
ENA|GABH01003452|GABH01003452.1	far-miR529	100	21	0	0	806	826	21	1	1.28e-05	42.1	AAGCTGTGCTCTCTCTCTTCT	726	906
ENA|GABH01004824|GABH01004824.1	ath-miR5658	100	21	0	0	227	247	21	1	8.53e-06	42.1	TTTCATCATCATCATCATCAT	147	327
ENA|GABH01005611|GABH01005611.1	cas-miR159c-5	100	21	0	0	636	656	1	21	1.94e-05	42.1	AGAAGAAGAGGAAGAGCTCCT	556	736
ENA|GABH01006259|GABH01006259.1	osa-miR444a-3p.1	100	21	0	0	695	715	1	21	1.1e-05	42.1	TTGCTGCCTCAAGCTTGCTGC	615	795
ENA|GABH01007508|GABH01007508.1	bna-miR171g	100	21	0	0	1863	1883	21	1	2.7e-05	42.1	GATATTGGCGCGGCTCAATCA	1783	1963
ENA|GABH01012289|GABH01012289.1	cas-miR394	100	21	0	0	727	747	1	21	1.74e-05	42.1	TTTGGCATTCTGTCCACCTCC	647	827
ENA|GABH01012340|GABH01012340.1	bdi-miR166e-3p	100	21	0	0	522	542	1	21	3.54e-05	42.1	CTCGGACCAGGCTTCATTCCC	442	622
ENA|GABH01012340|GABH01012340.1	gma-miR166h-3p	100	21	0	0	521	541	1	21	3.54e-05	42.1	TCTCGGACCAGGCTTCATTCC	441	621
ENA|GABH01012340|GABH01012340.1	osa-miR166d-5p	100	21	0	0	457	477	1	21	3.54e-05	42.1	GGAATGTTGTCTGGCTCGAGG	377	557
ENA|GABH01015137|GABH01015137.1	osa-miR396g	100	21	0	0	229	249	21	1	5.2e-06	42.1	CCGTTCAAGAAAGCCTGTGGA	149	329
ENA|GABH01015838|GABH01015838.1	osa-miR444f	100	21	0	0	4	24	1	21	5.47e-06	42.1	TGCAGTTGTTGCCTCAAGCTT	-76	104
ENA|GABH01017435|GABH01017435.1	gma-miR159b-3p	100	21	0	0	307	327	21	1	7.39e-06	42.1	TGGAGCTCCCTTCACTCCAAT	227	407
ENA|GABH01017921|GABH01017921.1	pab-miR396u	100	21	0	0	813	833	21	1	1.12e-05	42.1	GTTCAAGAAAGCATGTGGAAA	733	913
ENA|GABH01018057|GABH01018057.1	gma-miR159b-3p	100	21	0	0	394	414	1	21	1.01e-05	42.1	ATTGGAGTGAAGGGAGCTCCA	314	494
ENA|GABH01018211|GABH01018211.1	zma-miR396g-3p	100	21	0	0	795	815	21	1	1.19e-05	42.1	TCTTCCACAGCTTTCTTGAAC	715	895
ENA|GABH01018211|GABH01018211.1	zma-miR396g-5p	100	21	0	0	859	879	21	1	1.19e-05	42.1	CAGTTCAATAAAGCTGTGGGA	779	959
ENA|GABH01018211|GABH01018211.1	gma-miR396e	100	21	0	0	797	817	1	21	1.19e-05	42.1	TTCCACAGCTTTCTTGAACTG	717	897
ENA|GABH01018211|GABH01018211.1	zma-miR396b-3p	100	21	0	0	861	881	1	21	1.19e-05	42.1	GTTCAATAAAGCTGTGGGAAA	781	961
ENA|GABH01021418|GABH01021418.1	mtr-miR5293	100	21	0	0	2065	2085	3	23	2.4e-05	42.1	TGAAGAAGTGGAAGGAAGAAG	1985	2165
ENA|GABH01022050|GABH01022050.1	gma-miR156f	100	21	0	0	20	40	2	22	5.5e-06	42.1	TGACAGAAGAGAGAGAGCACA	-60	120
ENA|GABH01022532|GABH01022532.1	ath-miR5658	100	21	0	0	196	216	1	21	9.66e-06	42.1	ATGATGATGATGATGATGAAA	116	296
ENA|GABH01023692|GABH01023692.1	osa-miR171b	100	21	0	0	830	850	1	21	9.87e-06	42.1	TGATTGAGCCGTGCCAATATC	750	930
ENA|GABH01024065|GABH01024065.1	ptc-miR160h	100	21	0	0	1400	1420	21	1	2.25e-05	42.1	TGGCATGCAGGGAGCCAGGCA	1320	1500
ENA|GABH01025474|GABH01025474.1	osa-miR399e	100	21	0	0	846	866	21	1	3.75e-05	42.1	CTGGGCAAATCTCCTTTGGCA	766	946
ENA|GABH01026876|GABH01026876.1	ath-miR159a	100	21	0	0	855	875	21	1	2.82e-05	42.1	TAGAGCTCCCTTCAATCCAAA	775	955
ENA|GABH01028075|GABH01028075.1	pta-miR166c	100	21	0	0	1106	1126	21	1	2.83e-05	42.1	CTGGGATGAAGCCTGGTCCGG	1026	1206
ENA|GABH01030376|GABH01030376.1	osa-miR528-5p	100	21	0	0	586	606	21	1	1.06e-05	42.1	CTCCTCTGCATGCCCCTTCCA	506	686
ES432787.1	cas-miR394	100	21	0	0	264	284	21	1	7.77e-06	42.1	GGAGGTGGACAGAATGCCAAA	184	364
FF560294.1	ppt-miR414	100	21	0	0	555	575	21	1	8.58e-06	42.1	GGACGAGGATGATGAGGATGA	475	655
FL646619.1	ath-miR414	100	21	0	0	146	166	21	1	3.9e-06	42.1	TGACGATGATGATGAAGATGA	66	246
FL666054.1	ptc-miR160h	100	21	0	0	172	192	1	21	4.2e-06	42.1	TGCCTGGCTCCCTGCATGCCA	92	272
FL666459.1	osa-miR399a	100	21	0	0	67	87	1	21	6.07e-06	42.1	TGCCAAAGGAGAATTGCCCTG	-13	167
FL666615.1	eun-miR397b-3p	100	21	0	0	20	40	21	1	6.35e-06	42.1	CATCATTGAGTGCAGCGTTGA	-60	120
FL666615.1	bna-miR397a	100	21	0	0	22	42	1	21	6.35e-06	42.1	TCATTGAGTGCAGCGTTGATG	-58	122
FL666961.1	ath-miR159a	100	21	0	0	452	472	1	21	6.08e-06	42.1	TTTGGATTGAAGGGAGCTCTA	372	552
FL667486.1	osa-miR528-5p	100	21	0	0	64	84	1	21	7.33e-06	42.1	TGGAAGGGGCATGCAGAGGAG	-16	164
FL668327.1	osa-miR444a-3p.1	100	21	0	0	340	360	21	1	7.19e-06	42.1	GCAGCAAGCTTGAGGCAGCAA	260	440
JK538087.1	mes-miR160h	100	21	0	0	201	221	1	21	2.55e-06	42.1	TGCCTGGCTCCCTGTATGCCA	121	301
DN238434.1	ppe-miR8123-5p	100	20	0	0	366	385	20	1	2.96e-05	40.1	GGGCTGTGTGCCATTGCTCA	286	465
ENA|GABH01000068|GABH01000068.1	vvi-miR156h	100	20	0	0	875	894	20	1	4.22e-05	40.1	ATGCTCTCTCTCTTCTGTCA	795	974
ENA|GABH01000134|GABH01000134.1	lja-miR11117a-3p	100	20	0	0	997	1016	20	1	0.000138	40.1	TTCTTCCTCTTCCTCCATAA	917	1096
ENA|GABH01000556|GABH01000556.1	pta-miR166c	100	20	0	0	53	72	1	20	4.09e-05	40.1	CCGGACCAGGCTTCATCCCA	-27	152
ENA|GABH01000848|GABH01000848.1	mtr-miR2673a	100	20	0	0	1795	1814	1	20	9.12e-05	40.1	CCTCTTCCTCTTCCTCTTCC	1715	1894
ENA|GABH01001145|GABH01001145.1	zma-miR396c	100	20	0	0	19	38	1	20	1.1e-05	40.1	TTCCACAGGCTTTCTTGAAC	-61	118
ENA|GABH01002493|GABH01002493.1	osa-miR414	100	20	0	0	1368	1387	20	1	5.71e-05	40.1	GACGATGATGATGAGGATGA	1288	1467
ENA|GABH01002598|GABH01002598.1	ptc-miR172i	100	20	0	0	398	417	2	21	8.83e-05	40.1	GAATCCTGATGATGCTGCAA	318	497
ENA|GABH01003452|GABH01003452.1	pab-miR529h	100	20	0	0	808	827	20	1	5.05e-05	40.1	GCTGTGCTCTCTCTCTTCTG	728	907
ENA|GABH01003509|GABH01003509.1	lja-miR11117a-3p	100	20	0	0	306	325	1	20	6.82e-05	40.1	TTATGGAGGAAGAGGAAGAA	226	405
ENA|GABH01003575|GABH01003575.1	ppe-miR393a	100	20	0	0	403	422	1	20	9.14e-05	40.1	CATCCAAAGGGATCGCATTG	323	502
ENA|GABH01004281|GABH01004281.1	ppe-miR393a	100	20	0	0	1932	1951	20	1	9.02e-05	40.1	CAATGCGATCCCTTTGGATG	1852	2031
ENA|GABH01005995|GABH01005995.1	gma-miR167k	100	20	0	0	497	516	3	22	0.000141	40.1	AAGCTGCCAGCCTGATCTTA	417	596
ENA|GABH01007698|GABH01007698.1	bna-miR6034	100	20	0	0	960	979	1	20	6.73e-05	40.1	TCTGATGTATATAGCTTTGG	880	1059
ENA|GABH01008271|GABH01008271.1	cas-miR156i	100	20	0	0	726	745	20	1	4.13e-05	40.1	ATTGTGCTCTCTCTCTTCTG	646	825
ENA|GABH01008454|GABH01008454.1	pab-miR160c	100	20	0	0	1983	2002	21	2	0.000104	40.1	GGCATACAGGGAGCCAGGCA	1903	2082
ENA|GABH01012628|GABH01012628.1	ath-miR163	100	20	0	0	614	633	22	3	3.55e-05	40.1	CGAAGTTCCAAGTCCTCTTC	534	713
ENA|GABH01013332|GABH01013332.1	stu-miR530	100	20	0	0	294	313	21	2	0.000157	40.1	AGGTGCAGGTGCAAATGCAG	214	393
ENA|GABH01014707|GABH01014707.1	osa-miR444a-3p.2	100	20	0	0	7	26	20	1	1.92e-05	40.1	AGCTTGAGGCAGCAACTGCA	-73	106
ENA|GABH01015137|GABH01015137.1	zma-miR396c	100	20	0	0	231	250	20	1	2.05e-05	40.1	GTTCAAGAAAGCCTGTGGAA	151	330
ENA|GABH01016246|GABH01016246.1	gma-miR167k	100	20	0	0	3630	3649	22	3	0.000138	40.1	TAAGATCAGGCTGGCAGCTT	3550	3729
ENA|GABH01017945|GABH01017945.1	vvi-miR156h	100	20	0	0	51	70	1	20	1.63e-05	40.1	TGACAGAAGAGAGAGAGCAT	-29	150
ENA|GABH01018220|GABH01018220.1	gma-miR167h	100	20	0	0	1103	1122	20	1	7.73e-05	40.1	GTTGAAGCTGCCAGCATGAT	1023	1202
ENA|GABH01022050|GABH01022050.1	pab-miR529h	100	20	0	0	23	42	1	20	2.17e-05	40.1	CAGAAGAGAGAGAGCACAGC	-57	122
ENA|GABH01022050|GABH01022050.1	far-miR529	100	20	0	0	24	43	1	20	2.17e-05	40.1	AGAAGAGAGAGAGCACAGCT	-56	123
ENA|GABH01023105|GABH01023105.1	hvu-miR6214	100	20	0	0	1720	1739	1	20	7.66e-05	40.1	CGACGACGACGAGCACGACA	1640	1819
ENA|GABH01023111|GABH01023111.1	pab-miR396u	100	20	0	0	654	673	2	21	5.18e-05	40.1	TTCCACATGCTTTCTTGAAC	574	753
ENA|GABH01024351|GABH01024351.1	ppe-miR8123-5p	100	20	0	0	675	694	1	20	7.35e-05	40.1	TGAGCAATGGCACACAGCCC	595	774
ENA|GABH01024940|GABH01024940.1	osa-miR444f	100	20	0	0	381	400	20	1	3.07e-05	40.1	AGCTTGAGGCAACAACTGCA	301	480
ENA|GABH01025285|GABH01025285.1	ppt-miR166j	100	20	0	0	700	719	20	1	9.32e-05	40.1	GGAATGAAGCCTGGTCCGGA	620	799
ENA|GABH01025744|GABH01025744.1	aqc-miR529	100	20	0	0	2009	2028	20	1	0.000102	40.1	GGTTGTGCTCTCTCTCTTCT	1929	2108
ENA|GABH01036166|GABH01036166.1	sbi-miR172f	100	20	0	0	993	1012	21	2	5.9e-05	40.1	GTGCAGCATCATCAGGATTC	913	1092
ES431916.1	hbr-miR6173	100	20	0	0	584	603	20	1	2.96e-05	40.1	AGTATCCATCGTTTACGGCT	504	683
ES436968.1	ptc-miR172i	100	20	0	0	337	356	21	2	2.82e-05	40.1	TTGCAGCATCATCAGGATTC	257	436
FL647629.1	pab-miR169a	100	20	0	0	324	343	20	1	3.1e-05	40.1	GGCAAGTCATTCTTGGCTGA	244	423
FL659295.1	stu-miR530	100	20	0	0	6	25	2	21	3.11e-05	40.1	CTGCATTTGCACCTGCACCT	-74	105
FL659295.1	osa-miR530-5p	100	20	0	0	7	26	1	20	3.11e-05	40.1	TGCATTTGCACCTGCACCTA	-73	106
FL666615.1	stu-miR397-5p	100	20	0	0	24	43	1	20	2.51e-05	40.1	ATTGAGTGCAGCGTTGATGA	-56	123
FL667114.1	tae-miR1134	100	20	0	0	8	27	24	5	2.39e-05	40.1	ATCTTCTTCTTCTTGTTGTT	-72	107
JK538379.1	gma-miR156g	100	20	0	0	14	33	1	20	9.48e-06	40.1	ACAGAAGATAGAGAGCACAG	-66	113
JK539012.1	ath-miR163	100	20	0	0	292	311	3	22	1.52e-05	40.1	GAAGAGGACTTGGAACTTCG	212	391
JK540058.1	aly-miR845b-3p	100	20	0	0	230	249	20	1	1.29e-05	40.1	ATCATTTGGTATCAGAGCGA	150	329
ENA|GABH01000836|GABH01000836.1	gma-miR1507c-3p	100	19	0	0	1609	1627	1	19	0.000312	38.2	CCTCATTCCAAACATCATC	1529	1707
ENA|GABH01003554|GABH01003554.1	pab-miR11418	100	19	0	0	157	175	3	21	0.000257	38.2	CCACCGCCGCTGCCGCCGC	77	255
ENA|GABH01003808|GABH01003808.1	hvu-miR6188	100	19	0	0	714	732	4	22	0.000193	38.2	GGATCGATGAACCCGGCGA	634	812
ENA|GABH01006913|GABH01006913.1	pab-miR482b	100	19	0	0	2726	2744	1	19	0.000465	38.2	TCTTCCCTATTCCTCCCAT	2646	2824
ENA|GABH01007142|GABH01007142.1	ath-miR5021	100	19	0	0	179	197	1	19	0.000188	38.2	TGAGAAGAAGAAGAAGAAA	99	277
ENA|GABH01007681|GABH01007681.1	pta-miR166c	100	19	0	0	2199	2217	3	21	0.000474	38.2	GGACCAGGCTTCATCCCAG	2119	2297
ENA|GABH01008940|GABH01008940.1	mtr-miR2592s-3p	100	19	0	0	143	161	2	20	5.28e-05	38.2	AATGCTTGAGTCATGTTGT	63	241
ENA|GABH01009016|GABH01009016.1	vvi-miR169v	100	19	0	0	43	61	1	19	0.000223	38.2	AAGCCAAGGATGAATTGCC	-37	141
ENA|GABH01009732|GABH01009732.1	cas-miR159c-5	100	19	0	0	339	357	19	1	0.000157	38.2	GAGCTCTTCCTCTTCTTCT	259	437
ENA|GABH01010357|GABH01010357.1	tae-miR1134	95.652	23	1	0	735	757	23	1	0.000173	38.2	TCTTCTTCTTCTTCTTGTTGTTG
ENA|GABH01011588|GABH01011588.1	aof-miR160b	100	19	0	0	1746	1764	19	1	0.000401	38.2	GCATACAGGGAACCAGGCA	1666	1844
ENA|GABH01012403|GABH01012403.1	hvu-miR397b-3p	100	19	0	0	740	758	1	19	0.000168	38.2	ATCAACGCTGCACTCAACG	660	838
ENA|GABH01013030|GABH01013030.1	bna-miR6034	100	19	0	0	1088	1106	3	21	0.000186	38.2	TGATGTATATAGCTTTGGG	1008	1186
ENA|GABH01013969|GABH01013969.1	ath-miR5021	100	19	0	0	2128	2146	2	20	0.000334	38.2	GAGAAGAAGAAGAAGAAAA	2048	2226
ENA|GABH01013988|GABH01013988.1	tae-miR1134	95.652	23	1	0	84	106	1	23	0.000196	38.2	CAACAACAAAAAGAAGAAGAAGA
ENA|GABH01015013|GABH01015013.1	ptc-miR6439a	100	19	0	0	364	382	1	19	9.6e-05	38.2	CCAAATGAAGAAGCAGAAG	284	462
ENA|GABH01016224|GABH01016224.1	ppt-miR529g	100	19	0	0	440	458	20	2	0.000117	38.2	GACTGTGCTCTCTCTCTTC	360	538
ENA|GABH01016470|GABH01016470.1	vvi-miR3636-3p	100	19	0	0	932	950	20	2	0.000281	38.2	GACTTGCTTCTCCGACAGA	852	1030
ENA|GABH01016535|GABH01016535.1	cpa-miR8145	100	19	0	0	763	781	19	1	0.000215	38.2	TGTCATTCTATCTGTTTAT	683	861
ENA|GABH01018420|GABH01018420.1	far-miR1134	100	19	0	0	623	641	21	3	0.000419	38.2	TTCTTCTTGTTGTTGTTGT	543	721
ENA|GABH01022474|GABH01022474.1	stu-miR8011b-5p	100	19	0	0	939	957	4	22	0.000148	38.2	CATTTTTGTCTCACAAAAA	859	1037
ENA|GABH01024212|GABH01024212.1	hvu-miR397a	100	19	0	0	226	244	2	20	0.000116	38.2	CGTTGAGTGCAGCGTTGAT	146	324
ENA|GABH01029485|GABH01029485.1	gra-miR7503b	100	19	0	0	289	307	2	20	0.000259	38.2	ACCGATGGTTGAACATGTT	209	387
ENA|GABH01030109|GABH01030109.1	gma-miR5780d	100	19	0	0	2026	2044	1	19	0.000326	38.2	TGTTTTGAGTTTCTGATAA	1946	2124
ENA|GABH01031157|GABH01031157.1	vvi-miR169v	100	19	0	0	1470	1488	19	1	0.000243	38.2	GGCAATTCATCCTTGGCTT	1390	1568
ES432015.1	bdi-miR5179	100	19	0	0	478	496	19	1	0.000135	38.2	TGCGCGGTCTTGAGCAAAA	398	576
FL646318.1	vca-miR391-5p	100	19	0	0	253	271	3	21	0.000117	38.2	CGCAGGAGAGATGATGCCG	173	351
FL647992.1	ata-miR169j-5p	95.652	23	1	0	365	387	23	1	9.65e-05	38.2	CACAGGCAAGTCATCCTTGGCTA
FL647992.1	osa-miR169q	100	19	0	0	290	308	1	19	9.65e-05	38.2	TAGCCAAGGAGACTGCCCA	210	388
FL649916.1	han-miR3630-3p	100	19	0	0	219	237	3	21	0.000133	38.2	TGGGAATCTCTCTGATGCT	139	317
FL662807.1	tae-miR1134	95.652	23	1	0	82	104	1	23	9.44e-05	38.2	CAACGACAACAAGAAGAAGAAGA
FL667760.1	tae-miR1134	95.652	23	1	0	85	107	1	23	9.05e-05	38.2	CAACAACAACAACAAGAAGAAGA
FL667760.1	tae-miR1134	95.652	23	1	0	91	113	1	23	9.05e-05	38.2	CAACAACAAGAAGAAGAAGAAGA
FL668327.1	osa-miR444a-3p.2	100	19	0	0	345	363	21	3	0.000112	38.2	AAGCTTGAGGCAGCAACTG	265	443
JK538340.1	csi-miR159a-5p	100	19	0	0	156	174	1	19	3.26e-05	38.2	GAGCTCCTTGAAGTCCAAA	76	254
JK540058.1	vvi-miR845a	100	19	0	0	269	287	21	3	5.11e-05	38.2	TATCAATTGGTATCAGAGC	189	367
JK543731.1	ptc-miR6439a	100	19	0	0	310	328	19	1	0.000104	38.2	CTTCTGCTTCTTCATTTGG	230	408
JK543879.1	lja-miR11124-3p	100	19	0	0	350	368	4	22	7.89e-05	38.2	CATGATGACAGATGAGATA	270	448
JK546145.1	ata-miR169j-5p	95.652	23	1	0	72	94	1	23	7.41e-05	38.2	TAGCCAAGGATGACTTGCCTGTG
JK546145.1	osa-miR169q	100	19	0	0	151	169	19	1	7.41e-05	38.2	TGGGCAGTCTCCTTGGCTA	71	249
DN240184.1	mtr-miR2673a	95.455	22	1	0	85	106	1	22	0.000484	36.2	CCTCTTCTTCTTCCTCTTCCAC	5	186
ENA|GABH01000359|GABH01000359.1	csi-miR3946	100	18	0	0	522	539	22	5	0.000411	36.2	GCTCTCTTCTCTTTCTCT	442	619
ENA|GABH01000608|GABH01000608.1	ath-miR414	100	18	0	0	235	252	4	21	0.000315	36.2	TCTTCATCATCATCGTCA	155	332
ENA|GABH01001333|GABH01001333.1	gma-miR4993	100	18	0	0	210	227	18	1	0.000438	36.2	CCTCCACCGCCGCCGCTC	130	307
ENA|GABH01002371|GABH01002371.1	ath-miR5021	100	18	0	0	1368	1385	20	3	0.000878	36.2	TTTTCTTCTTCTTCTTCT	1288	1465
ENA|GABH01003452|GABH01003452.1	cme-miR156j	95.455	22	1	0	811	832	22	1	0.000788	36.2	GTGCTCTCTCTCTTCTGTCAAC	731	912
ENA|GABH01004416|GABH01004416.1	gra-miR8781a	100	18	0	0	129	146	19	2	0.001	36.2	AGTTCTAAATAATTCAAT	49	226
ENA|GABH01006359|GABH01006359.1	fve-miR482c	100	18	0	0	76	93	5	22	0.000471	36.2	TCCTATTCCTCCCATCCC	-4	173
ENA|GABH01008109|GABH01008109.1	csi-miR156f-5p	100	18	0	0	305	322	18	1	0.00027	36.2	CTCTCTCTCTTCTGTCAT	225	402
ENA|GABH01009735|GABH01009735.1	mdm-miR11013	100	18	0	0	884	901	2	19	0.000772	36.2	ATGGGAATTTTAAAGTCA	804	981
ENA|GABH01009770|GABH01009770.1	lja-miR11117a-5p	100	18	0	0	155	172	3	20	0.000435	36.2	TTCCTCTTCCTCCATAAC	75	252
ENA|GABH01010377|GABH01010377.1	rgl-miR5137	100	18	0	0	971	988	3	20	0.000824	36.2	CGGAGAAGACGATGGGCT	891	1068
ENA|GABH01010614|GABH01010614.1	osa-miR2091-5p	100	18	0	0	168	185	2	19	0.00046	36.2	CAACCGAGCCGAGGAGGA	88	265
ENA|GABH01013028|GABH01013028.1	bgy-miR156	95.455	22	1	0	555	576	1	22	0.001	36.2	TTTGACAGAAGAGAGAGAGCAC	475	656
ENA|GABH01013455|GABH01013455.1	ath-miR5021	100	18	0	0	273	290	19	2	0.000629	36.2	TTTCTTCTTCTTCTTCTC	193	370
ENA|GABH01013668|GABH01013668.1	aof-miR477b	100	18	0	0	913	930	18	1	0.000697	36.2	CCTTTGAGGGAGAGAGAT	833	1010
ENA|GABH01013811|GABH01013811.1	cme-miR156j	95.455	22	1	0	661	682	1	22	0.000791	36.2	GTTGACAGAAGAGAGAGAGCAC	581	762
ENA|GABH01013988|GABH01013988.1	tae-miR1134	95.455	22	1	0	82	103	2	23	0.000774	36.2	AACAACAACAAAAAGAAGAAGA	2	183
ENA|GABH01014015|GABH01014015.1	cpa-miR8154	95.455	22	1	0	577	598	22	1	0.000476	36.2	TCCCTCTCCATCTCCTCCTCTG	497	678
ENA|GABH01014710|GABH01014710.1	ppt-miR902l-3p	100	18	0	0	1005	1022	19	2	0.000617	36.2	ATATGTTGCAGATCCTTC	925	1102
ENA|GABH01015294|GABH01015294.1	lja-miR7539	100	18	0	0	112	129	21	4	0.000343	36.2	CCTCGTCGCTCTCTCTCT	32	209
ENA|GABH01016783|GABH01016783.1	stu-miR6024-3p	100	18	0	0	473	490	22	5	0.001	36.2	GGGAAAACAACTCTTGCT	393	570
ENA|GABH01017708|GABH01017708.1	ppe-miR6275	100	18	0	0	173	190	2	19	0.000419	36.2	GTGGAAGTAGCAAGGGGA	93	270
ENA|GABH01017945|GABH01017945.1	csi-miR156f-5p	100	18	0	0	50	67	1	18	0.000254	36.2	ATGACAGAAGAGAGAGAG	-30	147
ENA|GABH01018947|GABH01018947.1	ppt-miR900-5p	100	18	0	0	24	41	20	3	0.000336	36.2	CTGTGTTCTTGTACCTGG	-56	121
ENA|GABH01022550|GABH01022550.1	ath-miR1886.1	100	18	0	0	156	173	1	18	0.000479	36.2	TGAGAGAAGTGAGATGAA	76	253
ENA|GABH01022877|GABH01022877.1	cas-miR11592	100	18	0	0	1104	1121	1	18	0.000777	36.2	GAACCGAACCGAACCGAA	1024	1201
ENA|GABH01022962|GABH01022962.1	ppe-miR8123-3p	100	18	0	0	496	513	1	18	0.00042	36.2	TTGTGCCATTGCTCAAGC	416	593
ENA|GABH01023192|GABH01023192.1	ptc-miR477e-5p	100	18	0	0	297	314	2	19	0.000421	36.2	CTCTCCCTCAAGGCTTCC	217	394
ENA|GABH01023200|GABH01023200.1	aly-miR837-3p	100	18	0	0	426	443	20	3	0.000441	36.2	CATCAGTTTCTTGTTCGT	346	523
ENA|GABH01024166|GABH01024166.1	lja-miR164-5p	100	18	0	0	262	279	3	20	0.000244	36.2	GCTGGAGAAGCAGGGCAC	182	359
ENA|GABH01024302|GABH01024302.1	mtr-miR2673a	95.455	22	1	0	627	648	1	22	0.000486	36.2	CCTCTTCCTCTGCCTCTTCCAC	547	728
ENA|GABH01025307|GABH01025307.1	lja-miR164-5p	100	18	0	0	168	185	20	3	0.000268	36.2	GTGCCCTGCTTCTCCAGC	88	265
ENA|GABH01026253|GABH01026253.1	gma-miR482a-3p	95.455	22	1	0	332	353	22	1	0.000476	36.2	GGAATGGGTGGAATTGGGAAGA	252	433
ENA|GABH01030083|GABH01030083.1	cpa-miR8154	100	18	0	0	1040	1057	4	21	0.001	36.2	AGGAGGAGATGAAGAGGG	960	1137
ENA|GABH01031751|GABH01031751.1	hvu-miR6188	100	18	0	0	306	323	21	4	0.000666	36.2	CGCCGGGTTCATCGATCC	226	403
ENA|GABH01035021|GABH01035021.1	aly-miR838-3p	100	18	0	0	443	460	20	3	0.000327	36.2	GTGCAAGAAGAAGAAGAA	363	540
ENA|GABH01036096|GABH01036096.1	hvu-miR6192	100	18	0	0	75	92	19	2	0.001	36.2	TCCCTTCCCCCCTCTCCT	-5	172
ENA|GABH01036972|GABH01036972.1	cpa-miR8143	100	18	0	0	233	250	19	2	0.000672	36.2	GATCTGTCCACCATCTCT	153	330
ENA|GABH01036993|GABH01036993.1	osa-miR168b	100	18	0	0	676	693	20	3	0.000681	36.2	TCCCGAGCTGCACCAAGC	596	773
ES432343.1	cpa-miR8150	95.455	22	1	0	166	187	23	2	0.000498	36.2	GCTCAGCATCTGACTCAGGTTT	86	267
ES432885.1	stu-miR8016	100	18	0	0	524	541	3	20	0.000377	36.2	TTTTGAATGGAAGGCCCA	444	621
ES434836.1	vca-miR156a-3p	95.455	22	1	0	184	205	1	22	0.000474	36.2	TGCTCACTTCTCTTCCTGTCAG	104	285
ES434836.1	gma-miR156f	95.455	22	1	0	120	141	1	22	0.000474	36.2	TTGACAGAAGAGAGTGAGCACA	40	221
ES434836.1	osa-miR156f-3p	95.455	22	1	0	185	206	1	22	0.000474	36.2	GCTCACTTCTCTTCCTGTCAGC	105	286
ES436844.1	mdm-miR10996b	100	18	0	0	154	171	1	18	0.000464	36.2	TCACCATTGCATCTCATG	74	251
ES437259.1	ath-miR5021	100	18	0	0	566	583	18	1	0.00057	36.2	TTCTTCTTCTTCTTCTCA	486	663
FF558268.1	sly-miR167b-3p	100	18	0	0	419	436	18	1	0.00053	36.2	GAAGCTGCTAGATGACCT	339	516
FF559128.1	ppe-miR482b-3p	100	18	0	0	250	267	18	1	0.000286	36.2	AATGGGAGGTTTGGGAAG	170	347
FF559219.1	pab-miR3710h	100	18	0	0	313	330	4	21	0.000463	36.2	GGAACCTGACGAGTCTCC	233	410
FF561650.1	aof-miR477b	100	18	0	0	47	64	1	18	0.000458	36.2	ATCTCTCTCCCTCAAAGG	-33	144
FF562629.1	aly-miR845b-5p	100	18	0	0	401	418	19	2	0.000447	36.2	TTGCTCTGATACCAATTG	321	498
FL647496.1	mtr-miR5556-3p	100	18	0	0	917	934	20	3	0.000566	36.2	TTGGATTTCTTCCGTCAT	837	1014
FL647992.1	csi-miR169l-3p	100	18	0	0	289	306	19	2	0.000381	36.2	TTAGCCAAGGAGACTGCC	209	386
FL650188.1	tae-miR1134	95.455	22	1	0	201	222	2	23	0.000463	36.2	AACAATAACAAGAAGAAGAAGA	121	302
FL650531.1	aly-miR837-5p	100	18	0	0	690	707	20	3	0.000535	36.2	GAAAAAAACAAGAAACAA	610	787
FL651510.1	ppt-miR414	100	18	0	0	246	263	1	18	0.000515	36.2	TCATCCTCATCATCCTCG	166	343
FL662225.1	osa-miR2103	100	18	0	0	34	51	1	18	0.000465	36.2	TTTCCCTCTCCGTGCGCG	-46	131
JK537431.1	bra-miR172c-5p	100	18	0	0	461	478	2	19	0.000422	36.2	CATCATCATCAAGATTCA	381	558
JK537991.1	bgy-miR156	95.455	22	1	0	27	48	22	1	0.000226	36.2	GTGCTCTCTCTCTTCTGTCAAA	-53	128
JK538379.1	gma-miR156f	95.455	22	1	0	11	32	1	22	0.000148	36.2	TTGACAGAAGATAGAGAGCACA	-69	112
JK543707.1	mdm-miR11000	100	18	0	0	496	513	2	19	0.000464	36.2	TGTTCCAAAGAAATCCGG	416	593
JK546145.1	csi-miR169l-3p	100	18	0	0	153	170	2	19	0.000293	36.2	GGCAGTCTCCTTGGCTAA	73	250
JZ482680.1	gma-miR10190	100	18	0	0	65	82	1	18	0.000105	36.2	TCCTGATGACTATTATGA	-15	162
JZ482681.1	aly-miR838-3p	100	18	0	0	60	77	3	20	0.0001	36.2	TTCTTCTTCTTCTTGCAC	-20	157
DN238517.1	fve-miR482a	95.238	21	1	0	127	147	2	22	0.000604	34.2	CTTTCCAATACCTCCCATGCC	47	227
DN238745.1	gma-miR6300	100	17	0	0	11	27	1	17	0.000402	34.2	GTCGTTGTAGTATAGTG	-69	107
DT723869.1	pab-miR11479	100	17	0	0	73	89	4	20	0.000642	34.2	CATGATGCTGATGATGA	-7	169
ENA|GABH01004681|GABH01004681.1	gma-miR4993	100	17	0	0	32	48	21	5	0.000706	34.2	CATCCTCCACCGCCGCC	-48	128
ENA|GABH01007224|GABH01007224.1	sly-miR395a	95.238	21	1	0	66	86	22	2	0.000863	34.2	GGAGTTTCCCCAAACACTTCA	-14	166
ENA|GABH01007224|GABH01007224.1	mtr-miR395g	95.238	21	1	0	67	87	21	1	0.000863	34.2	GAGTTTCCCCAAACACTTCAA	-13	167
ENA|GABH01014897|GABH01014897.1	ptc-miR7813	100	17	0	0	212	228	5	21	0.001	34.2	AATGCAAGTGTTGCTAA	132	308
ENA|GABH01024166|GABH01024166.1	far-miR164a	95.238	21	1	0	264	284	1	21	0.001	34.2	TGGAGAAGCAGGGCACCTGCT	184	364
ENA|GABH01027924|GABH01027924.1	zma-miR159e-5p	100	17	0	0	168	184	17	1	0.001	34.2	AGATGCTGCAGGAGCTG	88	264
FF558174.1	gma-miR172h-5p	100	17	0	0	238	254	18	2	0.001	34.2	GAATCTTGATGCTGCTG	158	334
FF561022.1	stu-miR7980b-3p	100	17	0	0	228	244	7	23	0.000677	34.2	GAATCAGTGTTTGGACA	148	324
FL660141.1	aof-miR482a	100	17	0	0	133	149	1	17	0.000881	34.2	TTTCCAATGCCTCCCAT	53	229
FL660141.1	osa-miR2118e	100	17	0	0	136	152	4	20	0.000881	34.2	CCAATGCCTCCCATGCC	56	232
FL662992.1	gma-miR5380a	100	17	0	0	272	288	8	24	0.000822	34.2	AATGATGAGGATGGGGA	192	368
FL664613.1	gma-miR10445	100	17	0	0	304	320	24	8	0.001	34.2	ATTTAATTCATAAATTT	224	400
JK537232.1	ppe-miR6287	100	17	0	0	62	78	20	4	0.000596	34.2	CCCAAAACTTCCACTTC	-18	158
JK537485.1	aof-miR12168	100	17	0	0	342	358	17	1	0.001	34.2	ACAATCCAATAATCAAA	262	438
JK537670.1	osa-miR414	100	17	0	0	121	137	1	17	0.000879	34.2	TCATCCTCATCATCATC	41	217
JK537937.1	csi-miR399d-5p	100	17	0	0	115	131	17	1	0.000881	34.2	CCAAGTAAGAGGTGCCC	35	211
JK538299.1	stu-miR8029	100	17	0	0	243	259	23	7	0.000873	34.2	CTCCAAAACAAAGAAAA	163	339
JK538418.1	fve-miR159a-5p	100	17	0	0	190	206	17	1	0.000749	34.2	TGGACTTCAAGGAGCTC	110	286
JK538420.1	osa-miR444a-3p.1	95.238	21	1	0	17	37	1	21	0.000822	34.2	TTGCTGCCTCAAGCTCGCTGC	-63	117
JK538901.1	ppt-miR1216	100	17	0	0	119	135	17	1	0.000633	34.2	CAAGCGCATCACCATCA	39	215
JK540272.1	vca-miR535-5p	100	17	0	0	242	258	19	3	0.000844	34.2	GTGCTCTCTCTCATCGT	162	338
JK540509.1	stu-miR8022	100	17	0	0	285	301	1	17	0.000865	34.2	TTTAAATGAGAATTTTG	205	381
